# Supplementary material for: Functional Importance of the Hydrophobic Residue 362 in Influenza A PB1 Subunit
Source: Viruses. 2023 Jan 30;15(2):396. doi: 10.3390/v15020396 (PMC9967172; doi:10.3390/v15020396)
Supplement: Supplementary file 1 [file viruses-15-00396-s001.zip]

Archive with 1 entries (1 files):
- viruses-2181130-supplementary -revised.pdf
